# Supplementary material for: The composition of the stent microbiome is associated with morbidity and adverse events during endoscopic drainage therapy of pancreatic necroses and pseudocysts
Source: Front Med (Lausanne). 2024 Sep 16;11:1462122. doi: 10.3389/fmed.2024.1462122 (PMC11439688; doi:10.3389/fmed.2024.1462122)
Supplement: Supplementary file 1 [file Table_1.XLSX]

## Sheet: Table S1
Table S1. Stent microbiome composition
Shown is the abundance (mean +/- SEM) and distribution (median, first - third quartile) of the ten most abundant taxa. The order of the taxa corresponds to their mean relative abundance. Statistical significance was assessed by the Mann-Whitney test (MW) comparing necrosis and pseudocyst bacteria. Abundances and p-values were rounded to three digits. Q1: First quartile. Q3: Third quartile. SEM: S…
	All stents (n=26)		Necrosis stents (n=16)		Pseudocyst stents (n=10)
Taxon	Mean +/- SEM	Median [Q1 -Q3]	Mean +/- SEM	Median [Q1 -Q3]	Mean +/- SEM	Median [Q1 -Q3]	p-value
G__Enterococcus	0.144 +/- 0.050	0.010 [0.001-0.152]	0.202 +/- 0.073	0.032 [0.009-0.304]	0.051 +/- 0.048	0.001 [0.000-0.008]	0.007*
G__Streptococcus	0.131 +/- 0.026	0.088 [0.019-0.181]	0.135 +/- 0.037	0.095 [0.003-0.198]	0.125 +/- 0.031	0.088 [0.069-0.163]	0.698
G__Prevotella	0.095 +/- 0.021	0.052 [0.011-0.170]	0.052 +/- 0.018	0.026 [0.009-0.060]	0.164 +/- 0.040	0.168 [0.131-0.181]	0.061
G__Lactobacillus	0.091 +/- 0.024	0.027 [0.005-0.128]	0.071 +/- 0.027	0.014 [0.001-0.118]	0.122 +/- 0.046	0.056 [0.024-0.130]	0.108
G__Escherichia	0.061 +/- 0.026	0.000 [0.000-0.049]	0.086 +/- 0.040	0.001 [0.000-0.122]	0.021 +/- 0.020	0.000 [0.000-0.000]	0.095
G__Veillonella	0.048 +/- 0.017	0.007 [0.000-0.055]	0.046 +/- 0.025	0.005 [0.000-0.016]	0.051 +/- 0.019	0.027 [0.009-0.066]	0.105
G__Fusobacterium	0.046 +/- 0.016	0.005 [0.000-0.050]	0.048 +/- 0.023	0.003 [0.001-0.027]	0.041 +/- 0.019	0.009 [0.000-0.050]	0.979
G__Dialister	0.036 +/- 0.015	0.006 [0.001-0.041]	0.043 +/- 0.024	0.006 [0.001-0.033]	0.024 +/- 0.010	0.005 [0.000-0.043]	0.937
G__Alloprevotella	0.024 +/- 0.013	0.002 [0.000-0.009]	0.006 +/- 0.003	0.002 [0.000-0.004]	0.053 +/- 0.032	0.002 [0.000-0.062]	0.647
G__Granulicatella	0.023 +/- 0.010	0.002 [0.000-0.019]	0.025 +/- 0.016	0.001 [0.000-0.002]	0.019 +/- 0.007	0.007 [0.001-0.030]	0.175
opportunistic_pathogens	0.248 +/- 0.056	0.189 [0.009-0.443]	0.338 +/- 0.077	0.256 [0.027-0.619]	0.103 +/- 0.053	0.006 [0.000-0.181]	0.016*
oral_bacteria	0.424 +/- 0.047	0.440 [0.217-0.631]	0.355 +/- 0.065	0.363 [0.107-0.582]	0.533 +/- 0.052	0.576 [0.431-0.638]	0.109

## Sheet: Table S2
Table S2. Association of the stent microbiome and length of hospital stay
Shown are the Spearman's correlation between the different bacteria and the length of hospital stay in the groups of all stents, necrosis stents, and pseudocyst stents.
Group	Taxon	Hospital stay	rho	p-value
All Stents	G__Alloprevotella	initial	-0.360433	0.0704795
		total	-0.38379	0.0529208
	G__Dialister	initial	-0.184473	0.366978
		total	-0.221879	0.275989
	G__Enterococcus	initial	0.723594	2.94763e-05
		total	0.688668	0.000100356
	G__Escherichia	initial	0.298872	0.138035
		total	0.205178	0.314655
	G__Fusobacterium	initial	-0.311246	0.121687
		total	-0.375446	0.0587493
	G__Granulicatella	initial	-0.561374	0.00284591
		total	-0.555748	0.00320188
	G__Lactobacillus	initial	-0.136691	0.50551
		total	-0.0739853	0.719452
	G__Prevotella	initial	-0.41247	0.0362584
		total	-0.325741	0.104394
	G__Streptococcus	initial	-0.313934	0.118332
		total	-0.320041	0.110961
	G__Veillonella	initial	-0.338069	0.0911827
		total	-0.397111	0.0445628
	opportunistic_pathogens	initial	0.8037	7.62924e-07
		total	0.775133	3.3213e-06
	oral_bacteria	initial	-0.62239	0.000685774
		total	-0.616122	0.000804451
Necrosis stents	G__Alloprevotella	initial	-0.118185	0.662892
		total	-0.203307	0.450128
	G__Dialister	initial	-0.251293	0.347821
		total	-0.205318	0.445562
	G__Enterococcus	initial	0.735448	0.00116739
		total	0.765833	0.000542946
	G__Escherichia	initial	0.220014	0.412917
		total	0.124531	0.645865
	G__Fusobacterium	initial	-0.18857	0.484297
		total	-0.250746	0.348907
	G__Granulicatella	initial	-0.394946	0.130033
		total	-0.445481	0.0837574
	G__Lactobacillus	initial	-0.271988	0.308165
		total	-0.209749	0.435584
	G__Prevotella	initial	-0.0103169	0.969751
		total	0.0191458	0.943894
	G__Streptococcus	initial	-0.464261	0.0700476
		total	-0.499264	0.0489655
	G__Veillonella	initial	-0.216402	0.42082
		total	-0.199609	0.458587
	opportunistic_pathogens	initial	0.872515	1.04081e-05
		total	0.857144	2.21272e-05
	oral_bacteria	initial	-0.679442	0.0037913
		total	-0.693668	0.00287934
Pseudocyst stents	G__Alloprevotella	initial	-0.542536	0.105161
		total	-0.517447	0.125571
	G__Dialister	initial	-0.192073	0.595
		total	-0.335366	0.343478
	G__Enterococcus	initial	0.592712	0.0709531
		total	0.624073	0.0538021
	G__Escherichia	initial	0.199555	0.580445
		total	0.0650724	0.858255
	G__Fusobacterium	initial	-0.492359	0.148273
		total	-0.536264	0.110052
	G__Granulicatella	initial	-0.585366	0.0754286
		total	-0.463415	0.177363
	G__Lactobacillus	initial	0.534957	0.111088
		total	0.425534	0.220179
	G__Prevotella	initial	-0.713415	0.0205248
		total	-0.658537	0.0384047
	G__Streptococcus	initial	0.0547115	0.880676
		total	0.0425534	0.907083
	G__Veillonella	initial	-0.468087	0.172455
		total	-0.656538	0.0392044
	opportunistic_pathogens	initial	0.627719	0.0520072
		total	0.652335	0.0409223
	oral_bacteria	initial	-0.25532	0.476493
		total	-0.395139	0.258419

## Sheet: Table S3
Table S3. Comparison of necrosis drainage stent and necrotic cavity microbiome
Shown is the abundance (mean +/- SEM) and distribution (median, first - third quartile) of the ten most abundant taxa. The order of the taxa corresponds to their mean relative abundance. Statistical significance was assessed by the Wilcoxon-signed rank test comparing paired necrosis drainage stent and necrotic cavity bacteria. Abundances and p-values were rounded to three digits. Q1: First quarti…
	Necrotic cavity		Necrosis stent
Taxon	Mean +/- SEM	Median [Q1 -Q3]	Mean +/- SEM	Median [Q1 -Q3]	p-value
G__Enterococcus	0.329 +/- 0.098	0.256 [0.028-0.559]	0.262 +/- 0.091	0.109 [0.020-0.403]	0.424
G__Streptococcus	0.053 +/- 0.025	0.015 [0.002-0.068]	0.113 +/- 0.042	0.033 [0.001-0.190]	0.142
G__Escherichia	0.052 +/- 0.040	0.000 [0.000-0.020]	0.108 +/- 0.057	0.000 [0.000-0.129]	0.353
G__Lactobacillus	0.034 +/- 0.018	0.003 [0.000-0.036]	0.074 +/- 0.028	0.022 [0.005-0.150]	0.029*
G__Prevotella	0.058 +/- 0.030	0.009 [0.003-0.038]	0.050 +/- 0.020	0.031 [0.009-0.060]	1
G__Dialister	0.049 +/- 0.030	0.001 [0.000-0.022]	0.047 +/- 0.032	0.004 [0.001-0.014]	0.906
G__Veillonella	0.029 +/- 0.023	0.001 [0.000-0.010]	0.044 +/- 0.031	0.003 [0.000-0.006]	0.363
G__Klebsiella	0.037 +/- 0.036	0.000 [0.000-0.000]	0.041 +/- 0.040	0.000 [0.000-0.001]	0.418
G__Corynebacterium	0.016 +/- 0.010	0.000 [0.000-0.002]	0.025 +/- 0.020	0.000 [0.000-0.001]	0.402
G__Staphylococcus	0.090 +/- 0.050	0.001 [0.000-0.073]	0.022 +/- 0.015	0.001 [0.000-0.014]	0.47
opportunistic_pathogens	0.447 +/- 0.107	0.530 [0.033-0.768]	0.430 +/- 0.092	0.509 [0.142-0.643]	0.85
oral_bacteria	0.180 +/- 0.069	0.074 [0.012-0.246]	0.289 +/- 0.073	0.231 [0.070-0.449]	0.029*

## Sheet: Table S4
Table S4. Comparison of the inner and outer stent microbiome
Shown is the abundance (mean +/- SEM) and distribution (median, first - third quartile) of the ten most abundant taxa. The order of the taxa corresponds to their mean relative abundance. Statistical significance was assessed by the Wilcoxon-signed rank test comparing paired microbiomes obtained from the inner and outer surface of six drainage stents. Abundances and p-values were rounded to three …
	Inner stent surface		Outer stent surface
Taxon	Mean +/- SEM	Median [Q1 -Q3]	Mean +/- SEM	Median [Q1 -Q3]	p-value
G__Enterococcus	0.209 +/- 0.131	0.012 [0.002-0.393]	0.221 +/- 0.133	0.022 [0.000-0.472]	0.855
G__Streptococcus	0.107 +/- 0.042	0.104 [0.017-0.164]	0.112 +/- 0.028	0.130 [0.078-0.164]	1
G__Prevotella	0.085 +/- 0.039	0.065 [0.001-0.156]	0.084 +/- 0.050	0.017 [0.000-0.150]	1
G__Klebsiella	0.064 +/- 0.060	0.000 [0.000-0.017]	0.051 +/- 0.050	0.000 [0.000-0.005]	0.371
G__Actinomyces	0.051 +/- 0.019	0.055 [0.012-0.068]	0.047 +/- 0.027	0.006 [0.003-0.098]	1
G__Enterobacter	0.041 +/- 0.041	0.000 [0.000-0.000]	0.019 +/- 0.017	0.000 [0.000-0.004]	1
G__Veillonella	0.040 +/- 0.029	0.001 [0.000-0.047]	0.027 +/- 0.024	0.004 [0.001-0.005]	0.584
G__Pyramidobacter	0.038 +/- 0.038	0.000 [0.000-0.000]	0.065 +/- 0.065	0.000 [0.000-0.000]	0.371
G__Lactobacillus	0.036 +/- 0.021	0.017 [0.004-0.041]	0.023 +/- 0.015	0.010 [0.001-0.023]	0.1
G__Fusobacterium	0.033 +/- 0.028	0.005 [0.000-0.016]	0.032 +/- 0.026	0.004 [0.000-0.019]	0.855
