# Supplementary material for: The composition of the stent microbiome is associated with morbidity and adverse events during endoscopic drainage therapy of pancreatic necroses and pseudocysts
Source: Front Med (Lausanne). 2024 Sep 16;11:1462122. doi: 10.3389/fmed.2024.1462122 (PMC11439688; doi:10.3389/fmed.2024.1462122)
Supplement: Supplementary file 2 [file Table_2.XLSX]

## Sheet: necrosis_stent_microbiome
	C__Gammaproteobacteria	F__Acetobacteraceae	F__Enterobacteriaceae	F__Erysipelotrichaceae	F__Flavobacteriaceae	F__Lachnospiraceae	F__Prevotellaceae	F__Ruminococcaceae	F__Streptophyta	F__Veillonellaceae	G__Abiotrophia	G__Achromobacter	G__Acinetobacter	G__Actinobacillus	G__Actinomyces	G__Aggregatibacter	G__Alistipes	G__Alloprevotella	G__Anaeroglobus	G__Atopobium	G__Bacillus	G__Bacteroides	G__Bulleidia	G__Campylobacter	G__Capnocytophaga	G__Citrobacter	G__Cloacibacterium	G__Clostridium_IV	G__Clostridium_sensu_stricto	G__Clostridium_XlVa	G__Clostridium_XVIII	G__Corynebacterium	G__Cryptobacterium	G__Dialister	G__Eggerthella	G__Eikenella	G__Enhydrobacter	G__Enterobacter	G__Enterococcus	G__Escherichia	G__Eubacterium	G__Faecalibacterium	G__Finegoldia	G__Flavisolibacter	G__Flavobacterium	G__Fusobacterium	G__Gemella	G__Granulicatella	G__Haemophilus
stent_n1	0	0	0	0	0.000707214	0	0	0	0	0	0	0	0	0	0.00141443	0	0	0	0	0	0	0	0	0	0	0	0	0	0	0	0	0.0571075	0	0	0	0	0	0	0.710219	0	0	0	0	0	0	0	0	0	0
stent_n2	0	0	0	0	0	0	0	0	0	0	0	0	0	0	0	0	0	0	0	0	0	0	0	0	0	0	0	0	0	0	0	0	0	0	0	0	0	0	0.295199	0	0	0	0	0	0	0	0	0	0
stent_n3	0	0	0	0	0.000818713	0.000818713	0	0.000350877	0	0	0	0	0	0	0.00853801	0.00233918	0.00163743	0.00304094	0	0.00491228	0	0.00327485	0	0.000467836	0	0.0025731	0	0	0	0	0	0.000350877	0	0.0451462	0	0	0	0	0.0101754	0.221988	0.000467836	0	0	0	0	0.18269	0.00432748	0.000350877	0.0418713
stent_n4	0	0	0	0	0.041806	0.0130739	0	0.002331	0.00466201	0	0	0	0	0	0.00329381	0	0.011655	0.00192561	0	0	0	0.0636465	0	0.000405392	0.0488497	0.0382588	0	0.000608088	0	0	0	0	0	0.139252	0.00141887	0	0	0	0.0392216	0.200365	0	0.000202696	0	0	0	0.002331	0.00527009	0.0218912	0
stent_n5	0	0	0.00570824	0	0	0	0	0	0	0	0	0	0	0	0	0.000634249	0	0	0	0	0	0.0287526	0	0	0	0.041649	0	0	0	0	0	0	0	0	0	0.000634249	0	0	0.332347	0.105285	0	0	0.00591966	0	0	0.084778	0.0038055	0	0.00105708
stent_n6	0	0	0	0	0	0.000410004	0	0	0	0	0.000307503	0	0.000717507	0	0.00809758	0	0.000615006	0.00276753	0	0.000615006	0	0.00164002	0	0.000512505	0	0.00543255	0	0.000205002	0.00133251	0	0	0	0	0.00820008	0	0.00287003	0.000205002	0	0.0230627	0.170459	0	0	0	0	0	0.159594	0.000615006	0.00194752	0
stent_n7	0	0	0	0	0	0.00169447	0.000344189	0.000105904	0.000158856	0	0	0	5.3e-05	0	0.135954	0	0.00127085	0.0262642	0	0.00743977	0	0.00185332	0	0.00232989	0.0354514	0.170188	0	0	0	0	0	0	0.00217103	0.0710352	0	0.00164151	0	0.0279587	0.0733916	0.0641514	0	0	0	0	0	0.00614244	7.94e-05	0.000423617	5.3e-05
stent_n8	0	0	0	0	0	0.000129433	0	0	0	0	0	0	0	0	0	0	0	0	0.0434248	0	0	0	0	0.0505005	0	0	0	0	0	0	0	0	0	0.370739	0	0	0	0.00420657	0.0253257	0	0	0	0	0	0	0	0	0	0
stent_n9	0	0	0	0	0	0.00120505	0	0	0	0	0	0	0	0	0	0	0.00139532	0.000443965	0	0	0	0	0	0	0	0	0	0	0	0	0	0	0	0.0010782	0	0	0	0	0.000317118	0	0	0	0	0	0	0.314898	0	0	0
stent_n10	0	0	0	0	0	0	0	0	0.0063484	0	0	0	0	0	0.0736414	0	0	0.00237007	0.00220078	0	0	0.000169291	0	0.000507872	0	0	0	0	0	0	0	0	0	0.000507872	0	0	0	0	0.000846453	0.00287794	0	0	0	0	0	0	0	0.167344	0
stent_n11	0	0	0	0.000907771	0	0.00744372	0.00599128	0.00453885	0.00199709	0	0	0	0	0	0.00199709	0	0.00599128	0.00127088	0	0	0	0.00653595	0	0	0	0.000726216	0	0	0	0	0	0	0	0.000907771	0	0	0	0	0.00980392	0.610022	0	0	0	0	0	0.00108932	0	0.000726216	0
stent_n12	0	0	0	0	0	0	0.000159456	0	0	0	0	0	0	0	0.00207292	0	0	0.000637823	0.00940789	0.000637823	0	0	0	0.00191347	0	0.00180716	0	0	0	0	0	0.238227	0	0.00637823	0	0	0	0.00154141	0.615765	0	0	0	0	0	0	0.00255129	0.000584671	0.00201977	0
stent_n13	0	0	0	0	0	0.00048716	0	0	0.00160067	0	0	0	0.00194864	0	0.0233837	0	0	0	0.00215742	0.000695943	0	0	0	0	0	0	0	0	0	0	0	0	0.00146148	0.029508	0	0	0	0	0.17844	0	0	0	0	0	0.00048716	0.00786415	0.00153107	0.00389728	0
stent_n14	0	0.00252443	0	0	0.00276873	0.000162866	0	0	0.00895766	0	0.0738599	0	0	0	0.000407166	0	0	0.0425896	0	0.00203583	0	0.000162866	0	0.000977199	0.0331433	0	0	0	0	0	0	0.000895765	0	0.00521173	0	0	0	0	0.00692182	0	0	0	0	0.0002443	0	0.0029316	0	0.0017101	0
stent_n15	0	0	0.00191489	0	0.00553192	0	0	0	0.00106383	0	0.033617	0	0.00723404	0	0.000851064	0.0151064	0	0.00702128	0.00319149	0	0	0	0	0.00106383	0.00170213	0	0	0	0	0	0	0.000851064	0	0.00914894	0	0	0	0	0.00765957	0.00106383	0	0	0	0	0	0.00191489	0	0.200638	0
stent_n16	0	0	0	0	0	0.0011195	0	0	0	0	0	0	0.000927584	0	0.0013434	0	0	0.0118667	0.00243091	0.00188715	0	0	0	0	0	0.000383828	0.0013434	0	0	0	0	0	0	0.00233495	0	0	0	0	0.901868	0.00073567	0	0	0	0	0	0.00818833	0	0.000991556	0
[truncated: 174 more columns]

## Sheet: pseudocyst_stent_microbiome
	C__Gammaproteobacteria	F__Acetobacteraceae	F__Enterobacteriaceae	F__Erysipelotrichaceae	F__Flavobacteriaceae	F__Lachnospiraceae	F__Prevotellaceae	F__Ruminococcaceae	F__Streptophyta	F__Veillonellaceae	G__Abiotrophia	G__Achromobacter	G__Acinetobacter	G__Actinobacillus	G__Actinomyces	G__Aggregatibacter	G__Alistipes	G__Alloprevotella	G__Anaeroglobus	G__Atopobium	G__Bacillus	G__Bacteroides	G__Bulleidia	G__Campylobacter	G__Capnocytophaga	G__Citrobacter	G__Cloacibacterium	G__Clostridium_IV	G__Clostridium_sensu_stricto	G__Clostridium_XlVa	G__Clostridium_XVIII	G__Corynebacterium	G__Cryptobacterium	G__Dialister	G__Eggerthella	G__Eikenella	G__Enhydrobacter	G__Enterobacter	G__Enterococcus	G__Escherichia	G__Eubacterium	G__Faecalibacterium	G__Finegoldia	G__Flavisolibacter	G__Flavobacterium	G__Fusobacterium	G__Gemella	G__Granulicatella	G__Haemophilus
stent_p1	0	0	0	0	0	0	0	0	0	0.000951475	0	0	0	0	0	0	0	0.306732	0	0.0595861	0	0	0	0	0	0	0	0	0	0	0	0	0.00107041	0.0291389	0	0	0	0	0	0	0	0	0	0	0	0.0363939	0	0.00249762	0
stent_p2	0	0	0	0	0	0	0	0	0	0	0	0	0	0.0103485	0.122413	0	0	0.00919866	0	0.0251194	0	0	0	0.030957	0	0	0	0	0	0	0	0	0	0.00150363	0	0	0	0	0	0	0	0	0	0	0	0.0101716	0.0092871	0.00389174	0.0034495
stent_p3	0	0	0	0	0	0	0	0	0	0	0	0	0	0	0.0432808	0	0	0.0791826	0	0.00922378	0	0	0.00595998	0.00553427	0	0	0	0	0	0	0	0	0.000567617	0.0472542	0	0	0	0	0	0	0	0	0	0	0	0.170001	0.00113524	0.0306513	0.0867036
stent_p4	0	0	0	0	0	0	0	0	0	0.00165707	0	0	0	0	0.0687249	0	0	0	0	0.000959358	0	0	0	0.0450026	0.0166579	0	0	0	0	0	0	0	0	0	0	0.0643642	0	0.247166	0.018315	0	0	0	0	0	0	0	0	0.0425606	0
stent_p5	0	0	0	0	0	0.0605655	0	0.0202522	0	0	0	0	0	0	0.000955292	0	0.019488	0	0	0	0	0.0494841	0	0	0	0	0	0.0452809	0	0.00363011	0.00248376	0	0	0.00917081	0	0	0	0	0.000764234	0	0	0.0896064	0	0	0	0	0	0.000955292	0.0519679
stent_p6	0	0	0	0	0.00605346	0	0	0	0	0	0	0	0	0	0.0484277	0	0	0.00305352	0	0.00851771	0	0	0	0.0115712	0.0282852	0.000535705	0	0	0	0	0	0	0	0.000374993	0	0.0018214	0	0	0	0	0.0103927	0	0	0	0	0.0546419	0.0335351	0.0646596	0.119623
stent_p7	0.00132031	0	0	0.00607341	0.00158437	0.0155796	0	0.00237655	0.0271983	0	0	0.00211249	0.0100343	0	0	0	0	0.000528123	0	0	0.000792184	0.0124109	0	0	0	0	0	0.00237655	0.00184843	0.00396092	0.00501716	0.00132031	0	0.000528123	0.00237655	0	0	0	0.479799	0	0	0.0718247	0	0	0	0.00739372	0	0	0.0311592
stent_p8	0	0	0	0	0	0	0	0	0	0	0	0	0	0	0	0	0	0	0	0	0	0	0	0	0	0.0221024	0	0	0	0	0	0	0	0	0	0	0	0	0.00134771	0.204582	0	0	0	0	0	0	0	0	0.00781671
stent_p9	0	0	0	0	0	0	0	0	0	0	0	0	0	0	0.00195715	0	0	0	0.0979604	0	0	0	0	0.0367738	0	0.0228677	0	0	0	0	0	0	0	0.0688092	0	0	0	0.0101978	0.00412031	0.0013391	0	0	0	0	0	0	0	0.0101978	0
stent_p10	0	0	0	0	0	0.0047553	0	0	0	0	0	0	0	9.91e-05	0.00797504	0	0	0.131217	0.020111	0.0106994	0	0.00227858	0	0.0208044	0.000643947	0.00163463	0	0	0	0	0	0.00183277	0	0.0852982	0	0.000247672	0	0	0.00891619	0	0	0	0	0	0	0.131415	0	0.0299188	0
[truncated: 174 more columns]
